# Supplementary material for: Nettle Leaf Water Extracts for Hepatoprotection: Insights into Bioactivity and Mitochondrial Function
Source: Plants (Basel). 2025 Mar 21;14(7):992. doi: 10.3390/plants14070992 (PMC11990370; doi:10.3390/plants14070992)
Supplement: Supplementary file 1 [file plants-14-00992-s001.zip]

Archive with 1 entries (1 files):
- plants-3502693-supplementary.pdf
